# Supplementary material for: BrPIF4/BrBBX24-BrHB52-mediated hypocotyl modularity unlocks mechanized harvesting potential in Brassica rapa
Source: Hortic Res. 2025 Dec 8;13(3):uhaf328. doi: 10.1093/hr/uhaf328 (PMC12981329; doi:10.1093/hr/uhaf328)
Supplement: Web_Material_uhaf328 [file web_material_uhaf328.zip]

Archive with 5 entries (5 files):
- FIgureS1.tif
- FIgureS2.tif
- FigureS3.tif
- Supplementary.docx
- Table S1.xlsx
