# Supplementary material for: BrPIF4/BrBBX24-BrHB52-mediated hypocotyl modularity unlocks mechanized harvesting potential in Brassica rapa
Source: Hortic Res. 2025 Dec 8;13(3):uhaf328. doi: 10.1093/hr/uhaf328 (PMC12981329; doi:10.1093/hr/uhaf328)
Supplement: Web_Material_uhaf328 [file web_material_uhaf328.zip › Table S1.xlsx]

## Sheet: Sheet1
Purpose	Primer Name	Primer Squence
Quantitative real-time PCR	RT-BrPIF4-1-F	CAGCCTTGGCAAGAACAACA
	RT-BrPIF4-1-R	ACTTCAGCTGCTCGACTTCT
	RT-BrHB52-F	CTGCAATCTCCAGTCCAAGC
	RT-BrHB52-R	AAGCTCGTCAAAGACCACCA
	RT-Actin-F	CAGGTTTGGAATTGTCGAGG
	RT-Actin-R	GAGCTGTGGAAGCACCTTTC
	RT-BrBBX24-F	CCGTGGGCTGTTGATGATTT
	RT-BrBBX24-R	TGAACCTGACCCATATGCGA
Vector construction	AD-BrBBX24-F	CCATGGAGGCCAGTGAATTCATGAAGATACAGTGTGATGTGTG
	AD-BrBBX24-R	TTCATCTGCAGCTCGAGCTCTCCTAGATCAGGGACAATGA
	AD-BrPIF4-F	CCATGGAGGCCAGTGAATTCATGGAACACCAAGGTTGGAG
	AD-BrPIF4-R	TTCATCTGCAGCTCGAGCTCACGAGGTCCGTCGGTGGTCT
	pABAi-pHB52-F	TTGAATTCGAGCTCGGTACCTACACATACTAGTCCCCTAC
	pABAi-pHB52-R	TACAGAGCACATGCCTCGAGCAAATGTGTTTTATGTAAACC
	PTRV2-HB52-F	TGAGTAAGGTTACCGAATTCTAGAAACAAGAAAAAGAGGC
	PTRV2-HB52-R	GTGAGCTCGGTACCGGATCCGCAAGCTGATTTCTAGACCT
	2300-BrBBX24-F	TTTGGAGAGAACACGGGTACCATGAAGATACAGTGTGATGTGTG
	2300-BrBBX24-R	GCTCACCATGTCGACTCTAGATCCTAGATCAGGGACAATGA
	2300-BrPIF4-F	TTTGGAGAGAACACGGGTACCATGGAACACCAAGGTTGGAG
	2300-BrPIF4-R	GCTCACCATGTCGACTCTAGATCACGAGGTCCGTCGGTGGTCT
	2300-BrHB52-F	TTTGGAGAGAACACGGGTACCATGTTTCAATTTAACAAAACCATAAATGTGAGAGT
	2300-BrHB52-R	GCTCACCATGTCGACTCTAGATCAAGACCACACACTTGATCATCA
Electrophoretic mobility shift assays of BrBBX24 to BrHB52	probe	TTGTGGAAGCACCGTAGCCTATTGGTTAAGATTTAAAAACTTCTACACTC
	Competitive probe	TTGTGGAAGCACCGTAGCCTATTGGTTAAGATTTAAAAACTTCTACACTC
	Competitive mutant probe	TTGTGGAAGCACCGTAGCCTATTAAAAAAGATTTAAAAACTTCTACACTC
Electrophoretic mobility shift assays of BrPIF4 to BrHB52	probe	CGATACGACCAACCCACGTGACCACATGCATGTATTTGAGAAAAATACTT
	Competitive probe	CGATACGACCAACCCACGTGACCACATGCATGTATTTGAGAAAAATACTT
	Competitive mutant probe1	CGATACGACCAACCACCGGGACCACATGCATGTATTTGAGAAAAATACTT
	Competitive mutant probe2	CGATACGACCAACCCACGTGACACTTGTCATGTATTTGAGAAAAATACTT
	Competitive mutant probe3	CGATACGACCAACCACCGGGACACTTGTCATGTATTTGAGAAAAATACTT
